# Supplementary material for: Circadian Rhythm Traits Matter More Than Shift Work Demands in the Sleep–Depression–Safety Behavior Pathway Among Shift‐Working Nurses
Source: J Nurs Manag. 2026 Apr 24;2026:9953116. doi: 10.1155/jonm/9953116 (PMC13107121; doi:10.1155/jonm/9953116)
Supplement: Supplementary file 1 — Supporting Information Additional supporting information can be found online in the Supporting Information section. [file JONM-2026-9953116-s001.zip]

Archive with 2 entries (2 files):
- Appendix Dataset 1.xlsx
- Table S.xlsx
