# Supplementary material for: Circadian Rhythm Traits Matter More Than Shift Work Demands in the Sleep–Depression–Safety Behavior Pathway Among Shift‐Working Nurses
Source: J Nurs Manag. 2026 Apr 24;2026:9953116. doi: 10.1155/jonm/9953116 (PMC13107121; doi:10.1155/jonm/9953116)
Supplement: Supplementary file 1 — Supporting Information Additional supporting information can be found online in the Supporting Information section. [file JONM-2026-9953116-s001.zip › Appendix Dataset 1.xlsx]

## Sheet: Sheet1
ID	Shift_model	Total_shift_count	Shift_work_hours	Day_work_hours	Total_work_hours	Shift_schedule_entropy	height	weight	gender	Age	married_status	number_of_children	ethnicity	education_level	Years_of_experience	job_title	Shift_work_experience	S1	S2	S3	S4	S5_1	S5_2	S5_3	S5_4	S5_5	S5_6	S5_7	S5_8	S5_9	S5_11	S6	S7	S8	S9	S10	D1	D2	D3	D4	D5	D6	D7	D8	D9	D10	B1	B2	B3
A101	DN	4	44	64	108	1.37878	1.59	58	2	41	1	3	2	3	18	3	18	1900-01-01 01:00:00	0	1900-01-01 07:00:00	6	0	0	0	0	0	0	2	0	0	0	0	0	0	0	2	2	2	1	2	1	2	2	1	1	1	2	5	5
A102	DN	5	55	69	124	1.76531	1.6	58	2	40	1	2	2	3	18	3	18	1900-01-01 23:30:00	2	1900-01-01 06:00:00	6	3	3	1	0	1	2	2	0	0	2	3	0	3	2	3	3	2	3	3	3	2	2	2	1	2	4	5	5
A103	DN	5	49	97	146	1.97618	1.62	48	2	38	2	1	2	3	14	3	14	1900-01-01	2	1900-01-01 07:00:00	6	2	1	3	0	0	0	0	1	0	1	2	0	2	2	3	3	2	2	2	2	2	2	1	1	2	3	5	5
A105	DN	5	55	88	143	1.49725	1.6	52	2	24	2	1	1	3	1	1	1	1900-01-01	0	1900-01-01 07:00:00	7	0	0	0	0	0	0	0	1	0	2	1	0	3	1	2	2	1	1	2	1	1	1	1	1	1	2	4	4
A106	DN	4	44	96	140	1.44882	1.64	58	2	31	1	2	1	3	6	2	6	1900-01-01 23:00:00	2	1900-01-01 06:50:00	7	2	2	2	0	0	0	2	0	0	2	2	0	1	2	4	2	2	3	2	2	2	3	2	1	2	4	5	5
A107	DN	5	55	89	144	1.94333	1.6	52	2	35	1	2	1	3	14	3	12	1900-01-01	3	1900-01-01 07:00:00	6	2	2	3	0	0	2	0	0	0	0	1	0	2	2	3	3	2	2	2	3	2	3	2	1	2	4	4	4
A104	DN	4	44	86	130	1.9017	1.56	52.9	2	37	1	3	1	3	13	3	13	1900-01-01 23:00:00	1	1900-01-01 07:00:00	8	1	0	0	0	0	1	0	1	1	0	1	0	2	2	3	2	2	2	3	2	2	2	2	1	2	3	4	4
A108	DN	4	60	90	150	2.19006	1.58	49.5	2	26	2	1	1	3	3	2	3	1900-01-01	1	1900-01-01 07:00:00	6	0	0	0	0	0	0	0	0	0	2	1	0	3	3	3	3	2	2	3	3	3	3	3	1	2	3	4	4
A110	DN	5	55	56	111	1.6744	1.63	56	2	38	1	3	1	3	15	3	13	1900-01-01	1	1900-01-01 06:45:00	6	2	2	0	0	0	0	0	0	0	0	2	0	2	2	3	2	2	1	2	1	2	2	2	1	2	4	4	5
A109	DN	5	55	80	135	1.48826	1.64	51	2	26	2	1	2	3	5	2	5	1900-01-01	1	1900-01-01 07:30:00	7	2	3	0	0	0	0	0	0	0	2	2	0	2	1	3	2	2	2	2	1	1	2	1	1	2	5	5	4
A114	DN	5	55	56	111	1.74583	1.53	57	2	41	1	3	2	3	18	3	18	1900-01-01 23:00:00	2	1900-01-01 06:40:00	6	0	0	0	0	0	0	0	0	0	0	1	0	2	1	3	1	2	1	1	1	1	1	1	1	1	4	5	5
A116	DN	8	70	21	91	1.57142	1.6	48	2	27	1	1	1	4	1	2	1	1900-01-01 01:00:00	2	1900-01-01 06:50:00	5.5	3	0	0	0	0	0	0	0	0	0	2	0	3	3	3	2	2	2	3	2	2	2	1	1	2	4	5	5
A115	DN	4	44	106	150	2.07509	1.6	55	2	27	1	1	1	3	6	2	6	1900-01-01 23:00:00	0	1900-01-01 06:30:00	7	0	0	3	0	0	0	0	0	0	0	0	0	0	0	3	2	2	2	2	2	2	2	1	1	2	5	5	5
A111	DN	4	44	67	111	1.9017	1.68	55	2	34	1	3	1	3	13	3	8	1900-01-01 22:00:00	2	1900-01-01 06:30:00	5.5	3	2	0	0	0	1	1	1	0	3	2	0	2	1	3	2	1	3	2	1	1	1	1	1	1	2	5	5
A117	DN	5	55	64	119	1.4426	1.6	60	2	28	2	1	1	3	6	2	6	1900-01-01 00:20:00	1	1900-01-01 06:45:00	5.8	1	0	1	0	0	0	0	1	0	1	1	0	1	1	3	2	2	2	2	2	1	1	1	1	1	2	5	5
A118	DN	3	41	74	115	2.2227	1.6	57	2	37	1	3	2	3	12	3	12	1900-01-01 23:00:00	3	1900-01-01 06:30:00	6	2	2	1	0	0	3	0	3	0	3	1	3	1	1	2	2	2	3	2	2	1	3	3	1	2	3	5	5
A119	DN	4	44	98	142	1.43156	1.54	56	2	27	2	1	1	3	7	2	7	1900-01-01	1	1900-01-01 06:30:00	6	0	3	0	0	0	0	1	0	0	2	2	0	2	2	4	2	2	3	1	4	2	3	2	2	2	2	4	5
A120	DN	5	55	84	139	1.84494	1.58	47	2	40	2	1	1	3	17	3	17	1900-01-01 02:00:00	2	1900-01-01 07:00:00	4.5	3	3	3	0	3	0	0	0	0	3	3	3	3	2	3	2	2	4	3	4	2	2	2	1	2	1	5	5
A121	DN	3	33	101	134	1.84329	1.57	49	2	39	1	3	2	3	17	3	16	1900-01-01	2	1900-01-01 06:20:00	5.5	3	3	3	1	1	2	2	1	0	3	2	1	2	2	2	3	2	4	4	3	3	2	3	2	3	4	5	5
A122	DN	4	44	99	143	2.06419	1.59	61	2	36	1	3	1	3	10	3	8	1900-01-01 01:00:00	3	1900-01-01 06:50:00	5.5	3	2	2	1	3	2	2	2	0	2	3	2	3	3	3	2	2	3	2	2	3	2	3	3	3	3	4	4
A123	DN	4	44	72	116	1.40976	1.68	61	2	25	2	1	2	3	3	2	3	1900-01-01	1	1900-01-01 07:00:00	6.5	2	0	1	0	0	0	1	0	0	0	1	0	2	1	3	2	1	2	2	2	1	2	1	1	1	5	5	4
A125	DN	6	50	80	130	1.62617	1.54	48.4	2	30	1	1	1	3	7	2	7	1900-01-01 23:00:00	1	1900-01-01 07:00:00	6	1	0	3	0	0	0	0	1	0	0	1	0	1	2	3	2	2	2	2	2	1	2	1	1	1	2	5	5
A124	APN	10	64	81	145	2.09167	1.565	60	2	41	1	3	2	3	20	3	20	1900-01-01 23:00:00	1	1900-01-01 06:50:00	6.5	0	0	0	0	0	0	0	0	0	0	1	0	0	1	2	2	2	1	1	1	1	1	1	1	1	5	5	5
A127	DN	4	44	88	132	1.44452	1.61	56	2	31	2	1	2	3	10	3	10	1900-01-01	1	1900-01-01 12:00:00	9	3	0	0	0	0	0	0	0	0	0	1	0	3	1	3	1	2	2	2	3	1	1	1	1	1	5	5	5
A131	DN	6	66	56	122	1.45862	1.55	54	2	35	1	3	1	3	14	3	14	1900-01-01	1	1900-01-01 06:30:00	5.5	0	0	1	0	0	0	0	0	0	1	1	0	1	1	4	1	1	1	1	1	1	1	1	2	2	5	5	5
A171	DN	4	44	91	135	1.90475	1.63	61	2	24	2	1	4	3	2	2	2	1900-01-01	0	1900-01-01 07:00:00	6.5	1	2	2	0	0	0	3	1	0	0	2	0	3	3	4	3	3	3	3	4	3	3	2	1	2	2	5	5
A168	DN	7	61	80	141	1.77583	1.6	53	2	24	2	1	2	3	1	2	1	1900-01-01 01:00:00	3	1900-01-01 07:00:00	5	3	3	3	0	0	1	1	1	0	2	2	0	3	3	4	2	2	3	3	2	1	2	1	1	2	4	4	5
A165	DN	5	48	90	138	2.07948	1.65	54	2	32	1	3	1	3	11	3	11	1900-01-01	2	1900-01-01 06:40:00	6	0	0	0	0	0	0	2	0	0	0	1	0	3	3	4	2	2	2	2	1	1	1	1	1	1	4	4	4
A164	DN	10	70	63	133	1.92991	1.65	59	2	34	1	3	4	3	14	3	12	1900-01-01	1	1900-01-01 06:00:00	5	1	1	1	1	2	2	2	0	1	0	2	0	2	2	3	2	2	2	2	2	2	2	2	1	2	5	5	5
A163	DN	4	44	91	135	1.7274	1.62	63	2	41	1	3	1	3	17	3	15	1900-01-01	1	1900-01-01 06:40:00	6	1	1	0	1	0	2	0	1	0	2	1	0	2	2	4	2	3	2	2	3	3	3	2	2	3	3	4	4
A162	DN	4	44	80	124	1.43156	1.57	54	2	27	1	2	1	3	6	2	5	1900-01-01	2	1900-01-01 07:00:00	6	0	2	0	0	0	0	0	0	0	0	2	0	1	1	3	2	3	3	2	2	2	2	2	2	2	2	4	4
A161	DN	4	44	111	155	1.43156	1.63	62	2	34	1	3	1	3	10	3	7	1900-01-01 22:00:00	1	1900-01-01 07:00:00	7.5	0	0	3	0	0	1	0	0	0	0	0	0	1	1	3	1	2	2	2	2	1	1	1	1	2	3	5	5
A160	DN	5	55	49	104	1.40517	1.63	73	2	27	2	1	2	3	5	2	5	1900-01-01 01:00:00	3	1900-01-01 07:30:00	5	3	3	3	1	1	3	3	1	0	2	2	3	3	3	5	2	2	4	3	3	2	3	2	2	2	4	5	5
A159	DN	5	55	70	125	1.83503	1.6	51	2	28	2	1	2	3	7	2	7	1900-01-01	2	1900-01-01 06:30:00	6	2	3	1	0	0	1	1	0	0	1	2	1	2	2	3	2	2	3	2	2	2	2	2	1	2	5	5	5
A157	DN	3	33	115	148	1.77662	1.65	65	2	38	1	3	2	3	13	3	13	1900-01-01	2	1900-01-01 06:30:00	6	0	0	3	0	3	0	0	0	3	0	1	0	3	3	2	2	2	2	2	1	2	2	2	1	2	2	5	5
A158	DN	7	63	69	132	1.76598	1.6	49	2	25	2	1	1	3	3	2	3	1900-01-01	1	1900-01-01 07:00:00	7	1	0	0	0	0	0	1	0	0	1	1	0	2	1	6	1	2	2	2	2	1	2	2	1	1	4	4	5
A147	DN	3	33	105	138	1.54746	1.65	62.5	2	37	1	1	1	2	17	3	17	1900-01-01 03:00:00	3	1900-01-01 07:00:00	4	3	3	3	0	0	0	0	0	0	3	0	0	3	3	2	3	3	3	4	3	3	2	2	1	3	3	5	5
A140	DN	4	44	77	121	1.77662	1.59	52	2	39	1	3	1	3	16	3	15	1900-01-01 01:00:00	2	1900-01-01 07:00:00	5	3	2	0	2	1	0	3	3	3	3	2	0	2	2	3	2	2	3	2	2	2	2	1	2	2	4	4	5
A126	DN	4	44	90	134	2.17555	1.6	58.2	2	39	1	3	2	2	13	3	13	1900-01-01	3	1900-01-01 07:00:00	6	3	3	1	0	0	2	0	1	0	3	1	0	2	1	3	2	2	3	2	2	2	2	2	2	2	3	4	4
A156	DN	7	61	70	131	1.99917	1.64	44	2	30	1	2	2	2	7	3	6	1900-01-01 23:00:00	3	1900-01-01 06:00:00	7	3	3	3	0	0	0	0	0	0	0	2	0	2	1	4	2	2	2	2	2	1	2	1	1	1	3	5	5
B155	DN	7	63	77	140	1.94849	1.64	62	2	25	2	1	1	3	4	2	4	1900-01-01 23:00:00	1	1900-01-01 07:00:00	6	2	2	1	0	0	0	2	0	1	0	1	0	2	1	4	3	2	3	2	3	2	2	2	1	2	5	5	5
A151	DN	6	52	88	140	1.7274	1.58	61	2	33	1	3	2	3	10	3	10	1900-01-01 01:00:00	0	1900-01-01 07:00:00	6	0	0	3	0	0	0	0	0	1	0	1	0	3	1	3	2	2	2	2	2	2	2	3	2	2	4	5	5
A152	DN	4	44	86	130	1.71325	1.61	46	2	26	2	1	2	3	2	1	2	1900-01-01 01:00:00	1	1900-01-01 07:00:00	6	2	1	1	0	0	0	0	0	0	0	2	0	3	1	3	1	2	2	2	1	1	2	1	1	1	4	5	5
A154	DN	7	61	84	145	1.94333	1.58	52	2	31	1	1	1	3	8	3	8	1900-01-01 01:00:00	1	1900-01-01 06:00:00	5	2	3	2	0	0	3	3	2	0	1	1	0	3	3	3	3	3	2	3	3	3	4	3	2	3	4	5	5
A153	DN	4	37	101	138	2.02272	1.65	71	2	36	1	2	1	3	15	3	15	1900-01-01	3	1900-01-01 06:50:00	5.5	3	3	2	1	3	0	0	1	0	1	1	0	3	2	3	2	2	2	3	2	2	3	2	2	2	3	5	5
A149	DN	4	44	97	141	2.17787	1.58	63.3	2	34	3	1	1	4	10	3	9	1900-01-01	1	1900-01-01 07:00:00	7	0	2	2	0	1	0	0	1	0	1	1	0	1	1	3	3	2	1	2	3	3	2	1	1	1	4	5	5
A150	DN	5	55	91	146	2.14734	1.6	53	2	29	1	1	1	3	8	3	1	1900-01-01	2	1900-01-01 07:00:00	5.5	3	2	0	0	3	3	2	3	2	3	2	0	2	3	3	2	2	3	3	3	2	3	2	1	2	4	5	5
A133	DN	7	61	72	133	2.01879	1.58	55	2	38	1	3	2	3	14	3	14	1900-01-01	1	1900-01-01 07:00:00	6.5	0	0	0	0	0	0	0	0	0	0	1	0	0	0	2	1	1	1	1	1	2	2	1	1	1	4	5	5
A112	DN	4	44	89	133	1.9017	1.57	46.5	2	32	2	1	2	4	5	3	5	1900-01-01 23:30:00	1	1900-01-01 07:00:00	7	2	0	1	0	0	0	0	2	0	0	1	0	2	1	2	2	2	2	2	1	1	2	1	1	1	2	1	1
A155	DN	3	33	105	138	1.94922	1.61	54	2	38	1	3	1	3	16	4	14	1900-01-01	1	1900-01-01 06:30:00	6	1	0	0	0	0	1	0	1	0	1	1	0	3	1	4	3	2	2	2	1	1	1	1	2	2	3	5	5
A148	DN	4	44	95	139	2.34918	1.55	58.5	2	39	1	3	2	3	17	3	17	1900-01-01 23:00:00	0	1900-01-01 06:40:00	7	0	0	2	0	1	0	0	0	0	0	1	0	2	1	3	2	2	2	2	2	1	2	1	1	2	4	4	4
A146	DN	6	42	95	137	1.73307	1.55	47.8	2	38	1	2	1	3	15	3	14	1900-01-01 01:00:00	1	1900-01-01 07:00:00	5.5	2	2	2	0	0	0	0	1	0	2	1	0	2	1	3	2	2	2	2	2	2	2	1	2	2	3	5	5
A175	DN	3	33	94	127	1.98466	1.65	63	2	34	1	3	1	3	14	3	12	1900-01-01	1	1900-01-01 07:00:00	7	1	3	1	0	0	0	0	1	0	0	1	0	2	2	5	2	2	2	2	2	1	1	1	1	2	3	4	5
A172	DN	6	66	53	119	1.92417	1.62	48	2	26	2	1	1	3	3	2	3	1900-01-01 23:30:00	2	1900-01-01 07:30:00	7	2	3	1	0	0	0	0	1	0	0	3	1	3	2	3	4	3	4	3	4	4	4	3	2	2	4	5	5
A134	DN	5	55	112	167	1.65576	1.65	65.5	2	27	2	1	3	3	4	2	4	1900-01-01 02:00:00	3	1900-01-01 07:00:00	4	3	0	0	0	2	3	0	3	0	3	3	0	3	3	4	4	3	4	3	4	3	4	3	1	2	3	4	4
B143	DN	5	55	105	160	1.74609	1.64	55	2	39	2	1	2	3	19	3	19	1900-01-01 23:00:00	0	1900-01-01 06:00:00	6.5	0	0	0	0	0	0	0	0	3	0	0	0	0	1	5	1	2	2	2	1	2	1	2	1	1	3	5	5
A170	DN	4	44	88	132	1.80352	1.61	54	2	35	1	2	1	3	13	3	12	1900-01-01	0	1900-01-01 06:45:00	6.5	1	3	3	0	0	0	0	2	2	0	1	0	3	1	4	2	2	3	2	2	1	2	2	1	2	4	4	4
A184	DN	5	55	66	121	1.80301	1.72	50	2	26	2	1	1	3	4	2	4	1900-01-01	1	1900-01-01 07:00:00	6	0	0	1	0	0	0	0	0	0	0	1	0	0	0	3	1	1	1	1	1	1	1	1	1	1	3	4	5
A182	DN	2	22	105	127	1.58737	1.57	50	2	38	1	1	1	3	14	3	14	1900-01-01 23:00:00	0	1900-01-01 07:00:00	7	0	0	1	0	0	0	0	0	1	0	1	0	0	1	2	1	2	1	2	1	1	2	1	1	2	1	5	5
A183	APN	8	56	125	181	1.85988	1.63	47.2	2	29	2	1	1	4	2	3	1	1900-01-01 23:00:00	3	1900-01-01 07:00:00	6	3	0	0	0	0	0	0	0	0	3	2	0	3	2	1	1	3	2	3	3	2	1	2	1	2	1	4	5
A181	DN	5	55	84	139	1.6746	1.67	57	2	40	1	2	8	3	21	3	20	1900-01-01	1	1900-01-01 07:00:00	6.5	0	0	0	0	0	0	0	0	0	0	0	0	0	0	3	1	1	1	1	1	1	1	1	1	1	5	5	5
A179	DN	4	44	101	145	2.09906	1.6	58	2	38	1	3	1	3	18	3	13	1900-01-01 22:30:00	2	1900-01-01 07:00:00	5.5	2	2	3	0	1	0	0	0	0	0	2	0	1	1	3	2	2	2	2	2	2	2	1	1	2	5	5	5
A176	DN	3	33	108	141	1.52566	1.56	56	2	44	1	3	1	3	23	4	21	1900-01-01	1	1900-01-01 05:30:00	5.5	0	0	0	0	0	0	0	0	0	0	1	0	2	1	2	1	2	1	2	1	1	2	1	1	1	3	5	5
A178	DN	4	44	84	128	2.20989	1.56	54	2	37	1	3	1	3	15	3	15	1900-01-01	1	1900-01-01 06:30:00	6	1	2	1	0	0	0	0	1	0	0	2	1	1	2	5	2	2	2	2	2	2	2	1	1	2	2	5	5
A177	DN	1	11	133	144	1.06769	1.58	48	2	34	1	2	1	3	12	3	11	1900-01-01 23:00:00	2	1900-01-01 06:00:00	4	3	3	2	0	0	1	1	1	0	1	2	0	2	2	2	2	2	3	2	2	2	2	1	1	2	4	5	5
A174	DN	7	77	72	149	1.5	1.6	60	2	32	1	3	1	3	11	3	8	1900-01-01 23:30:00	3	1900-01-01 07:00:00	7	3	0	0	0	3	0	0	0	0	3	1	0	3	2	3	2	2	2	2	2	2	1	1	2	2	3	5	4
A173	DN	4	44	91	135	1.44452	1.64	60	2	29	2	1	1	4	5	3	4	1900-01-01 01:00:00	0	1900-01-01 07:30:00	6	0	0	0	0	0	0	0	0	0	0	1	0	0	0	3	1	1	2	2	1	1	2	1	1	1	4	4	5
A169	DN	4	44	77	121	1.44452	1.58	57	2	37	1	3	1	3	15	3	14	1900-01-01 22:00:00	2	1900-01-01 06:30:00	7.5	2	0	0	0	0	0	0	0	3	0	1	0	3	3	2	1	2	1	2	2	1	1	1	1	2	4	5	5
A167	DN	3	33	59	92	2.16485	1.57	46	2	35	1	2	1	3	12	3	12	1900-01-01 23:00:00	1	1900-01-01 07:00:00	5.5	0	0	0	0	0	0	0	0	0	0	1	0	3	3	3	2	3	1	2	3	1	2	3	2	2	1	5	4
A145	DN	6	66	80	146	1.53062	1.62	53	2	25	2	1	2	3	3	2	3	1900-01-01 02:00:00	2	1900-01-01 07:00:00	5	3	3	3	0	0	0	0	0	0	3	3	1	3	2	3	2	2	2	2	2	2	2	2	2	1	2	4	3
A138	DN	6	66	70	136	1.78845	1.56	47	2	26	2	1	2	3	3	2	3	1900-01-01	2	1900-01-01 07:00:00	5	3	3	3	2	2	2	3	3	2	2	2	1	3	3	2	3	3	4	3	3	4	2	3	2	2	4	5	5
A141	DN	3	41	93	134	1.82914	1.6	57	2	33	3	2	1	3	11	3	10	1900-01-01 23:00:00	1	1900-01-01 06:30:00	6	3	2	1	0	0	1	1	1	1	1	2	0	2	1	3	2	2	2	3	3	2	2	2	1	2	3	5	4
B142	DN	2	22	98	120	1.94375	1.59	50	2	43	1	3	2	3	21	4	21	1900-01-01 23:00:00	1	1900-01-01 06:00:00	5	3	3	3	1	0	3	1	1	0	0	2	1	3	3	2	2	2	3	2	2	2	2	2	1	2	3	5	5
A113	DN	7	56	71	127	2.03031	1.65	51.5	2	27	1	1	1	3	3	2	3	1900-01-01	1	1900-01-01 07:00:00	6.5	0	1	2	0	0	0	0	0	0	0	1	0	0	1	3	1	2	2	2	1	1	2	1	1	1	3	5	5
A129	DN	5	48	85	133	1.95827	1.57	64	2	39	1	3	1	3	19	3	19	1900-01-01	1	1900-01-01 07:00:00	6.5	2	2	2	1	2	0	0	1	0	0	2	0	2	1	3	2	2	2	2	1	1	1	1	1	2	3	4	4
A139	DN	5	41	109	150	2.02349	1.6	53	2	34	2	1	1	3	11	3	11	1900-01-01	2	1900-01-01 07:00:00	6	3	0	0	1	1	0	0	1	1	3	1	0	3	1	3	2	2	2	2	3	2	1	1	2	2	3	5	5
A128	DN	5	55	84	139	1.84726	1.68	66	2	39	1	3	1	3	14	2	10	1900-01-01	1	1900-01-01 06:45:00	6	2	1	0	0	0	3	2	1	3	0	1	0	2	1	3	2	2	2	2	2	2	2	2	2	2	4	5	5
A135	DN	5	48	99	147	1.80352	1.57	53	2	38	1	3	2	4	13	3	10	1900-01-01 23:00:00	1	1900-01-01 06:30:00	6	3	3	3	0	0	2	2	0	1	1	2	0	3	3	2	2	2	3	3	2	2	2	2	1	2	3	5	4
A137	DN	4	44	101	145	1.80636	1.57	66	2	41	1	4	1	3	17	3	17	1900-01-01	1	1900-01-01 07:00:00	7	1	2	1	0	3	3	2	3	3	3	1	0	3	3	3	2	2	2	3	4	1	3	3	1	3	4	5	5
A142	DN	4	44	105	149	1.59906	1.65	68	2	39	1	2	1	3	17	3	17	1900-01-01 00:30:00	2	1900-01-01 07:00:00	6	2	2	2	1	0	0	1	2	1	1	2	0	1	1	3	1	2	2	2	1	1	1	1	1	2	4	5	5
A132	DN	4	44	86	130	1.78467	1.56	56	2	34	1	2	1	3	12	3	11	1900-01-01 01:00:00	1	1900-01-01 06:30:00	5	2	2	2	1	3	2	1	2	2	1	2	0	2	2	3	2	2	2	2	3	2	2	3	2	2	4	5	5
A143	DN	4	44	98	142	2.07509	1.63	56	2	43	1	3	2	3	22	3	16	1900-01-01 23:00:00	1	1900-01-01 06:30:00	7	1	0	1	0	0	2	2	1	0	1	0	0	0	2	4	2	2	1	2	2	2	3	2	1	1	3	5	5
A144	DN	5	55	96	151	1.49725	1.635	53	2	29	2	1	1	3	8	2	8	1900-01-01	1	1900-01-01 07:00:00	7	2	0	0	0	0	0	0	1	0	1	1	0	1	1	3	1	1	1	2	1	1	2	1	1	1	5	5	5
A1132	APN	8	50	86	136	1.84494	1.63	56	2	31	1	2	1	3	8	3	8	1900-01-01	1	1900-01-01 06:30:00	6	3	3	3	0	0	2	0	2	0	3	2	0	3	3	3	3	3	3	3	3	3	2	2	2	2	5	5	5
A1113	DN	5	55	84	139	1.49725	1.59	53	2	33	1	3	1	3	12	3	9	1900-01-01 00:30:00	2	1900-01-01 06:45:00	5.5	3	2	0	0	0	0	0	2	2	2	2	0	3	3	3	2	3	3	3	2	3	3	3	2	3	3	4	4
A1119	APN	7	46	61	107	2.03181	1.68	72	1	35	1	3	4	3	10	2	10	1900-01-01	1	1900-01-01 06:50:00	6	2	0	0	0	0	0	0	0	0	0	1	0	1	1	3	2	2	2	2	3	2	2	2	1	2	2	4	4
A1122	APN	9	68	56	124	2.1226	1.59	54	2	34	2	1	1	3	15	3	15	1900-01-01 01:00:00	2	1900-01-01 09:00:00	6	3	3	2	1	0	0	0	2	1	3	2	0	3	2	4	2	2	3	3	2	1	2	2	1	2	4	5	5
A1128	APN	7	52	45	97	1.84422	1.7	65	1	28	1	2	1	3	5	2	5	1900-01-01 23:00:00	2	1900-01-01 07:00:00	7	1	1	1	0	1	0	0	1	0	1	1	0	1	1	2	2	2	2	2	2	2	2	2	1	2	4	4	4
A1130	APN	11	74	60	134	2.29526	1.64	57	2	26	2	1	2	3	4	2	3	1900-01-01 02:00:00	1	1900-01-01 11:00:00	6	2	1	0	0	0	0	0	1	0	0	1	0	2	2	3	2	2	2	2	2	2	2	1	2	1	4	4	4
A1131	APN	8	56	68	124	2.03181	1.62	55	2	32	2	1	2	3	8	3	8	1900-01-01 01:00:00	1	1900-01-01 10:00:00	8	1	1	2	0	0	0	2	0	0	0	1	0	2	2	4	2	2	2	3	1	1	2	3	1	2	2	1	4
A1129	APN	8	56	75	131	2.1036	1.58	52	2	37	1	2	2	3	16	3	16	1900-01-01	2	1900-01-01 07:00:00	7	0	1	0	0	0	0	0	0	0	0	1	0	1	1	3	2	2	2	1	2	1	1	1	1	1	4	5	5
A1112	APN	11	68	56	124	1.86876	1.78	78	1	34	1	2	1	3	13	3	13	1900-01-01 01:00:00	2	1900-01-01 08:00:00	6.5	2	0	0	0	0	0	1	0	0	0	1	0	1	2	2	2	2	2	2	3	1	3	2	1	2	3	4	4
A1137	APN	8	50	78	128	2.09058	1.6	52	2	34	1	2	1	3	10	3	9	1900-01-01 22:00:00	0	1900-01-01 07:00:00	9	0	2	3	0	0	0	0	0	0	0	1	0	0	0	2	1	2	2	1	1	1	1	1	1	1	3	5	5
A1136	APN	6	48	83	131	2.06419	1.68	65	2	40	1	3	1	3	18	3	14	1900-01-01	0	1900-01-01 07:00:00	7	0	0	0	0	0	0	0	0	0	0	1	0	3	2	3	2	2	2	3	1	2	1	1	1	1	5	5	5
A1133	APN	10	80	67	147	2.25885	1.48	54	2	28	1	2	1	3	5	2	5	1900-01-01 23:30:00	1	1900-01-01 09:00:00	8	3	0	3	1	1	1	1	1	0	3	2	0	3	3	4	2	2	2	2	3	1	1	1	1	3	4	5	5
A1139	DN	3	33	99	132	2.11367	1.6	52	2	35	1	3	5	3	11	3	11	1900-01-01	0	1900-01-01 07:00:00	6	0	1	1	0	3	0	2	1	0	0	0	0	2	2	3	1	2	2	2	2	1	2	2	1	2	4	5	5
A1138	APN	8	64	40	104	1.72832	1.56	55	2	39	1	2	2	3	19	3	19	1900-01-01 23:00:00	1	1900-01-01 06:20:00	7	2	2	0	0	0	0	0	0	0	0	2	0	3	2	1	2	2	3	2	2	1	2	1	2	2	3	5	5
A1121	DN	7	57	56	113	1.93192	1.58	49	2	29	2	1	1	3	6	2	6	1900-01-01 23:00:00	2	1900-01-01 06:40:00	6	2	1	0	0	0	0	0	0	0	2	1	0	2	0	3	2	2	2	2	2	1	1	1	1	1	2	5	5
A1126	APN	7	43	62	105	1.9014	1.63	57	2	33	1	2	2	3	11	3	10	1900-01-01 23:00:00	2	1900-01-01 06:40:00	6.5	2	1	2	0	0	0	0	0	0	0	1	0	2	0	3	1	1	2	1	1	1	1	1	1	2	5	5	5
A1125	APN	9	51	89	140	1.99054	1.63	51.5	2	24	2	1	1	3	2	2	2	1900-01-01	1	1900-01-01 08:00:00	7	2	1	3	0	0	0	0	1	0	2	1	0	2	2	4	2	2	1	2	2	1	1	1	1	1	4	5	5
A1123	APN	13	76	55	131	1.85796	1.69	65	1	34	1	2	4	3	12	3	12	1900-01-01 01:00:00	2	1900-01-01 11:00:00	8	2	1	2	1	1	0	0	1	2	1	2	1	3	3	3	2	2	3	3	2	3	3	1	1	2	3	4	4
A1118	APN	8	56	61	117	1.99768	1.73	65.3	1	44	1	2	2	3	22	3	22	1900-01-01 23:30:00	3	1900-01-01 07:13:00	6.5	2	2	2	0	2	0	2	2	0	0	2	0	1	1	5	2	2	2	2	2	2	2	2	1	1	4	4	4
A1110	DN	6	50	67	117	1.71325	1.58	57	2	42	1	3	1	3	19	4	19	1900-01-01 23:30:00	2	1900-01-01 06:30:00	5.5	3	3	2	0	0	0	0	1	0	1	2	0	2	1	3	2	2	2	2	2	1	2	1	1	2	4	4	4
A1109	APN	6	42	121	163	2.10113	1.625	67.5	2	37	1	3	1	3	14	3	12	1900-01-01	1	1900-01-01 06:30:00	5	2	2	1	0	0	0	1	1	0	0	2	0	2	1	2	2	2	2	2	3	1	2	1	1	2	4	5	5
A1115	DN	8	67	77	144	1.84494	1.68	75	1	25	1	1	2	3	2	2	2	1900-01-01	0	1900-01-01 06:30:00	6	1	1	1	0	0	0	2	1	2	0	2	0	3	3	3	2	2	2	2	3	4	3	2	1	2	4	4	5
A1111	APN	14	86	69	155	1.96276	1.6	54	2	28	2	1	1	3	6	2	6	1900-01-01	3	1900-01-01 10:00:00	6.5	3	2	3	0	0	0	0	0	0	0	2	0	2	1	4	2	2	3	2	2	2	3	2	2	3	3	5	5
A1103	APN	8	56	89	145	2.44525	1.58	52	2	38	1	3	1	3	16	1	14	1900-01-01 23:00:00	1	1900-01-01 07:05:00	7	0	3	3	0	0	0	0	1	0	0	2	0	1	1	3	1	2	2	2	2	1	1	1	1	1	4	4	4
A1117	APN	8	56	68	124	2.17652	1.59	58	2	37	1	3	1	3	12	3	10	1900-01-01 23:30:00	0	1900-01-01 07:00:00	7	0	2	0	0	0	2	0	0	0	0	1	0	2	2	1	2	2	2	2	3	1	2	1	1	2	2	5	4
A1114	DN	6	66	84	150	1.70797	1.63	62	2	35	1	2	1	3	13	3	13	1900-01-01 23:00:00	1	1900-01-01 06:00:00	5	1	1	1	0	0	0	0	0	0	0	1	0	0	1	3	1	1	1	1	1	1	1	1	1	2	2	5	4
A1105	DN	4	44	63	107	1.40976	1.72	58	1	27	2	1	1	3	4	1	4	1900-01-01 02:00:00	0	1900-01-01 07:00:00	5	0	0	0	0	2	0	0	0	0	0	0	0	0	0	4	1	1	1	1	1	1	1	1	1	1	4	5	5
A1100	APN	9	72	37	109	1.70493	1.75	60	1	26	2	1	1	3	4	2	4	1900-01-01	1	1900-01-01 08:00:00	6.5	1	1	1	0	1	1	1	1	0	0	1	0	2	1	4	2	2	2	2	2	2	2	2	1	1	2	5	5
A1101	APN	9	66	26	92	1.55391	1.6	65	2	37	1	3	2	3	14	3	10	1900-01-01 23:30:00	0	1900-01-01 08:00:00	8	0	0	0	0	0	0	0	0	0	0	0	0	0	1	3	2	2	2	2	2	2	2	2	1	2	2	5	5
A195	APN	13	98	36	134	2.15953	1.73	78	1	24	2	1	2	3	2	2	2	1900-01-01 23:00:00	1	1900-01-01 07:00:00	8	1	0	1	0	0	0	0	0	0	0	1	0	3	3	5	1	2	2	3	3	3	2	1	1	1	4	5	5
A196	APN	12	84	45	129	2.06346	1.65	70	1	30	1	2	2	3	7	3	7	1900-01-01 01:00:00	0	1900-01-01 07:00:00	6	0	0	1	0	2	0	3	1	0	1	1	0	0	1	3	2	2	2	2	2	2	3	3	1	2	2	4	4
A191	APN	11	74	67	141	2.16634	1.68	56	2	25	1	2	1	3	5	2	4	1900-01-01 02:00:00	2	1900-01-01 07:40:00	5.5	3	3	0	0	0	2	1	0	2	0	2	1	2	3	1	2	2	4	3	3	3	3	3	2	3	3	4	4
A186	APN	10	64	74	138	1.92417	1.72	84	1	28	2	1	2	3	6	2	5	1900-01-01 01:00:00	2	1900-01-01 09:00:00	8	3	3	3	0	0	2	2	1	0	1	2	1	3	1	2	2	2	3	2	2	2	2	2	1	2	3	3	3
A190	APN	10	70	71	141	1.93455	1.7	85	1	35	1	2	1	3	12	3	12	1900-01-01	2	1900-01-01 06:30:00	6	0	1	0	0	3	1	1	0	0	0	1	0	1	1	3	2	2	2	2	3	3	3	2	1	2	2	5	5
A189	DN	2	22	98	120	1.59167	1.75	83	1	36	1	3	1	4	11	3	6	1900-01-01	0	1900-01-01 06:30:00	6	0	0	0	0	2	0	0	0	0	0	1	0	2	1	4	1	2	1	2	1	1	1	1	1	2	3	5	5
A188	APN	5	44	101	145	1.78467	1.76	83	1	29	2	1	1	3	5	2	5	1900-01-01 01:00:00	0	1900-01-01 07:30:00	6	0	0	0	0	3	0	1	1	0	0	1	0	2	1	3	2	2	2	2	2	2	1	2	1	2	4	5	5
A187	APN	7	52	62	114	2.06233	1.71	65.5	1	38	1	2	1	3	13	3	13	1900-01-01 23:00:00	0	1900-01-01 06:30:00	7	0	0	0	0	3	0	0	0	1	0	0	0	1	1	3	1	2	1	1	2	2	2	1	1	1	3	5	4
A166	DN	5	55	101	156	2.3213	1.65	62.5	2	35	1	3	1	3	14	3	12	1900-01-01 00:30:00	2	1900-01-01 06:30:00	5	3	3	3	0	0	0	0	2	3	3	3	0	3	3	2	2	3	4	4	4	3	4	3	2	3	2	5	5
A193	APN	5	38	105	143	2.03775	1.56	45	2	29	2	1	1	4	2	2	2	1900-01-01	1	1900-01-01 07:00:00	7	2	1	1	0	0	0	0	0	0	0	1	0	2	1	3	2	2	1	2	1	2	2	2	1	2	3	4	4
A194	APN	4	28	62	90	1.75343	1.68	63	1	33	1	2	2	3	12	3	11	1900-01-01 02:00:00	0	1900-01-01 07:00:00	5	0	0	0	0	0	0	0	0	0	0	0	0	3	2	4	2	3	1	3	2	2	3	2	1	2	3	4	4
A198	APN	8	47	85	132	2.13846	1.56	49	2	28	2	1	2	4	2	2	2	1900-01-01	1	1900-01-01 07:00:00	6	1	1	1	0	0	2	2	1	0	2	1	0	2	1	3	2	2	2	2	1	1	1	1	1	1	4	5	5
A1116	APN	8	56	46	102	1.6645	1.57	52	2	42	3	2	1	3	20	3	18	1900-01-01 00:30:00	1	1900-01-01 07:30:00	7	2	0	0	0	0	2	2	1	0	2	1	0	2	3	3	3	2	3	2	2	3	3	2	1	2	4	5	5
A1104	APN	11	74	67	141	2.09848	1.6	58	2	34	1	3	1	3	12	3	10	1900-01-01	2	1900-01-01 09:00:00	6	3	1	0	0	2	2	0	1	2	2	1	0	2	1	4	2	2	2	2	1	2	2	2	1	2	3	4	3
A1120	APN	9	68	63	131	2.36312	1.62	70	2	32	2	1	1	2	10	3	10	1900-01-01	2	1900-01-01 10:00:00	8	1	0	0	0	0	0	0	0	0	0	1	0	2	1	1	1	1	1	2	2	1	1	1	1	1	4	5	5
A1140	APN	9	72	39	111	2.22026	1.55	50	2	36	1	3	2	3	12	3	10	1900-01-01	2	1900-01-01 08:30:00	7	3	1	0	0	0	1	1	2	0	1	2	2	2	1	3	2	2	2	2	2	1	2	2	1	2	3	5	5
A1135	APN	12	72	59	131	1.89081	1.63	53	2	28	2	1	2	3	5	2	5	1900-01-01 02:00:00	3	1900-01-01 07:10:00	4	3	2	1	0	3	1	3	0	0	0	1	2	3	3	6	2	2	3	3	3	2	2	1	1	1	4	5	5
A1106	APN	11	68	42	110	1.74631	1.65	65	1	37	1	2	1	3	13	3	13	1900-01-01 01:00:00	1	1900-01-01 07:00:00	6	1	0	0	0	1	0	0	0	0	0	1	0	1	1	2	2	2	2	2	2	2	2	2	1	2	3	5	5
A192	DN	4	44	98	142	1.79651	1.71	78	1	28	2	1	2	3	4	2	4	1900-01-01	1	1900-01-01 07:00:00	6.5	0	0	1	0	0	0	1	0	0	0	0	0	0	0	4	2	1	1	1	1	1	1	1	1	1	2	5	4
A1102	APN	8	47	93	140	1.9658	1.55	47.5	2	26	2	1	1	3	4	2	3	1900-01-01	0	1900-01-01 07:00:00	7	1	0	2	0	0	0	1	3	0	1	1	0	2	2	3	2	2	2	2	2	2	2	1	1	2	3	5	5
A197	DN	4	44	84	128	1.87739	1.56	62	2	30	1	2	2	3	6	2	5	1900-01-01	3	1900-01-01 07:00:00	6	2	0	0	0	0	0	0	1	0	0	1	0	0	0	4	2	2	2	2	1	1	2	1	1	2	4	5	5
A185	DN	4	44	70	114	1.43156	1.61	49	2	26	2	1	1	3	3	2	3	1900-01-01	2	1900-01-01 07:00:00	6	3	1	0	0	0	0	0	0	0	0	2	0	3	2	4	2	2	2	2	1	2	2	1	1	1	2	5	5
A199	DN	4	44	112	156	1.37878	1.64	53	2	27	2	1	2	3	5	2	4	1900-01-01	0	1900-01-01 07:00:00	7	0	0	1	0	0	0	0	0	0	0	0	0	0	0	4	1	1	1	1	1	1	1	1	1	1	4	5	5
A1108	DN	5	48	108	156	1.76082	1.625	59	2	28	2	1	1	3	7	3	7	1900-01-01 01:00:00	1	1900-01-01 06:40:00	5.5	0	0	0	0	0	0	0	0	0	0	0	0	2	1	3	1	2	2	2	2	1	2	1	1	1	3	4	5
A1124	DN	5	63	92	155	2.27543	1.6	50	2	35	1	3	1	3	11	3	9	1900-01-01	2	1900-01-01 06:50:00	6	3	3	2	0	0	3	2	1	0	0	2	0	2	1	2	2	2	3	2	3	2	2	2	1	2	4	5	5
A1127	APN	5	44	66	110	1.97902	1.61	66	2	34	1	1	1	4	10	3	9	1900-01-01 23:30:00	2	1900-01-01 07:00:00	7	1	0	0	0	0	0	0	0	0	0	1	0	0	0	3	2	1	1	1	2	1	2	2	1	2	4	5	5
A1107	DN	4	44	107	151	1.79883	1.6	51	2	34	1	3	2	3	10	3	10	1900-01-01	1	1900-01-01 06:50:00	6.5	1	0	2	0	0	0	0	1	0	1	1	0	2	2	4	2	2	2	2	1	2	1	1	1	2	2	5	5
T45	APN	3	18	83	101	2.14053	1.65	57	2	26	2	1	2	3	3	2	4	1900-01-01 01:00:00	2	1900-01-01 06:50:00	4.5	1	2	2	0	2	0	0	1	0	1	2	0	1	1	6	2	2	2	2	2	2	2	1	1	2	3	4	4
T22	DN	4	44	98	142	1.61718	1.6	58	2	40	1	3	1	3	16	3	14	1900-01-01 22:30:00	2	1900-01-01 06:30:00	6	1	0	2	0	0	0	0	0	0	0	1	0	1	0	3	2	2	1	1	1	1	1	1	1	1	4	5	5
T95	DN	5	55	91	146	1.77583	1.59	55.5	2	37	1	3	1	3	16	3	16	1900-01-01 23:30:00	1	1900-01-01 06:30:00	6	1	3	2	0	1	0	0	1	0	2	1	0	0	1	4	2	2	2	2	3	2	1	2	2	2	2	4	4
T71	DN	4	44	91	135	1.44452	1.61	51.3	2	42	1	2	1	3	20	3	19	1900-01-01	0	1900-01-01 06:20:00	6	0	1	0	0	0	0	0	0	0	0	1	0	0	1	3	3	3	3	3	3	3	3	1	1	2	3	5	5
T88	DN	4	37	92	129	1.95827	1.56	58	2	36	1	3	1	3	14	3	14	1900-01-01	1	1900-01-01 06:30:00	6	1	0	0	0	0	0	0	0	0	0	1	0	2	1	2	2	2	1	2	2	2	1	1	1	2	2	5	5
T89	APN	8	56	54	110	2.34918	1.65	58	2	37	1	3	1	3	13	3	13	1900-01-01	0	1900-01-01 07:00:00	7	0	0	0	0	0	0	0	0	0	0	1	0	2	1	1	2	2	1	2	2	2	1	2	1	2	4	4	4
T90	APN	8	56	79	135	2.35275	1.66	57	2	31	1	2	1	3	9	3	8	1900-01-01	1	1900-01-01 08:00:00	6.5	1	0	0	0	0	0	0	0	0	0	1	0	2	1	4	2	2	2	2	2	1	2	2	1	2	3	5	4
T82	DN	4	44	84	128	1.7274	1.6	48	2	29	2	1	1	3	6	2	6	1900-01-01 01:00:00	0	1900-01-01 07:20:00	6	2	0	0	0	0	0	1	0	0	0	1	0	2	2	3	1	2	2	2	2	2	1	1	1	2	3	5	5
T81	APN	5	35	77	112	2.35931	1.58	52	2	35	1	2	1	3	11	3	10	1900-01-01 23:50:00	1	1900-01-01 06:50:00	6.5	3	3	2	0	3	0	0	1	0	1	2	0	2	2	4	2	2	2	2	2	2	2	2	1	2	3	5	5
T77	DN	5	41	83	124	2.01879	1.6	53.5	2	34	1	2	4	2	11	3	10	1900-01-01 23:00:00	1	1900-01-01 06:40:00	6	2	2	2	0	0	0	0	1	0	0	2	0	1	1	3	3	2	2	2	3	4	3	1	1	2	3	5	5
T74	DN	5	48	112	160	1.59906	1.58	49	2	33	1	2	1	3	12	3	11	1900-01-01	2	1900-01-01 06:30:00	6	3	3	2	1	0	3	0	0	0	1	2	0	2	1	3	2	2	2	2	2	1	2	2	1	2	2	5	5
T79	APN	8	56	91	147	1.97902	1.63	70	2	38	1	3	1	3	18	3	18	1900-01-01 00:30:00	1	1900-01-01 07:00:00	6.5	3	2	1	0	0	1	1	1	0	2	2	0	2	1	4	2	2	2	2	2	2	2	2	1	2	1	2	2
T73	DN	3	33	80	113	1.73075	1.55	56	2	31	1	2	4	3	7	3	7	1900-01-01	1	1900-01-01 06:30:00	6	1	0	0	0	0	0	0	0	0	0	1	0	0	0	3	1	2	1	1	1	1	1	1	1	1	1	5	5
T66	DN	4	44	90	134	1.8949	1.57	53	2	41	1	3	4	3	23	3	23	1900-01-01 00:30:00	1	1900-01-01 06:30:00	5.5	2	3	2	0	0	0	0	1	0	0	1	0	1	1	2	2	2	3	2	3	1	2	1	1	1	3	5	5
T70	DN	4	44	62	106	1.61058	1.63	59	2	34	1	2	2	3	12	3	10	1900-01-01 23:00:00	1	1900-01-01 07:00:00	6.5	1	0	2	0	0	0	2	2	0	1	1	0	1	1	3	2	2	2	2	2	1	1	1	1	2	3	4	4
T59	DN	4	44	96	140	1.44882	1.62	68	2	25	2	1	1	3	4	2	4	1900-01-01 23:00:00	1	1900-01-01 07:20:00	8	1	0	0	0	0	0	0	0	0	1	1	0	2	1	2	2	2	2	2	2	2	2	2	1	2	3	4	4
T68	APN	8	56	61	117	2.1036	1.55	43.7	2	25	2	1	2	3	2	2	2	1900-01-01 01:00:00	1	1900-01-01 07:00:00	6	2	1	1	0	0	0	0	1	0	1	1	0	1	1	3	2	2	2	2	2	2	1	1	1	2	4	4	4
T67	DN	4	44	56	100	1.37878	1.63	50	2	28	1	2	4	3	8	3	7	1900-01-01 00:30:00	0	1900-01-01 07:00:00	6.5	0	1	2	0	1	0	2	2	2	0	1	0	2	2	3	2	1	2	2	2	1	2	1	1	2	2	4	4
T60	DN	2	22	105	127	1.47319	1.58	50	2	24	2	1	1	3	2	2	2	1900-01-01 23:00:00	0	1900-01-01 06:00:00	7	0	1	1	0	0	0	0	0	0	0	1	0	2	1	4	2	2	1	2	1	1	2	1	1	1	3	5	5
T55	APN	8	50	76	126	1.8501	1.6	58	2	29	2	1	1	3	4	2	4	1900-01-01	2	1900-01-01 07:00:00	6	3	1	1	0	0	1	1	1	1	1	1	0	1	1	4	1	2	2	2	1	2	2	1	1	1	3	5	5
T64	DN	5	48	80	128	1.62617	1.6	49	2	25	2	1	4	3	2	2	2	1900-01-01 01:00:00	0	1900-01-01 07:00:00	6	2	1	0	0	3	0	0	1	1	2	1	0	3	1	3	1	1	2	2	2	1	2	1	1	2	4	4	4
T57	DN	4	36	67	103	1.97386	1.61	52	2	32	1	3	2	3	11	3	9	1900-01-01 02:00:00	3	1900-01-01 07:00:00	5	3	3	3	0	0	0	0	0	0	1	2	0	3	1	3	1	2	2	2	1	1	1	1	1	1	3	5	5
T56	APN	8	56	58	114	2.16072	1.62	51	2	35	1	3	3	3	13	3	10	1900-01-01 23:00:00	3	1900-01-01 07:00:00	6	2	2	1	0	0	0	0	0	0	0	1	0	1	1	4	2	2	2	2	1	1	2	1	1	2	4	5	5
T37	DN	5	44	67	111	1.84422	1.665	63	2	32	1	3	2	3	10	3	10	1900-01-01	0	1900-01-01 07:00:00	6.5	0	3	3	3	2	1	0	0	0	3	1	0	1	1	3	2	2	3	2	3	2	4	3	1	2	1	5	4
T53	APN	8	44	59.5	103.5	1.64792	1.76	54.4	1	25	2	1	1	3	3	2	3	1900-01-01 23:00:00	1	1900-01-01 06:30:00	6	1	0	1	0	1	0	1	1	0	1	1	0	2	1	3	3	2	2	2	3	2	3	2	1	2	4	4	4
T52	DN	5	55	91	146	1.48826	1.6	54	2	32	1	2	2	3	11	3	10	1900-01-01	0	1900-01-01 06:40:00	6	0	0	0	0	0	0	0	0	2	0	0	0	0	0	3	1	2	1	2	2	1	1	1	1	1	5	5	5
T46	DN	5	41	84	125	1.67063	1.55	49.8	2	42	1	3	2	3	20	3	20	1900-01-01	0	1900-01-01 07:00:00	7	0	0	0	0	0	0	0	0	0	0	0	0	2	1	3	1	1	1	2	2	1	2	1	1	1	5	5	5
T49	APN	11	74	46	120	1.83503	1.7	62.5	1	26	2	1	2	3	3	2	3	1900-01-01 02:00:00	1	1900-01-01 09:00:00	6	2	3	2	0	1	0	2	3	0	0	2	2	3	2	3	2	2	3	2	3	2	2	1	1	2	4	4	5
T40	DN	7	56	96	152	1.90475	1.67	55	2	29	1	1	1	3	5	2	5	1900-01-01 01:00:00	1	1900-01-01 06:40:00	5	1	1	3	0	0	0	0	0	0	0	1	0	1	1	3	1	1	2	2	1	1	2	1	1	1	2	4	4
T47	APN	14	92	45	137	1.86741	1.65	54	2	31	2	1	1	3	8	2	8	1900-01-01 23:00:00	0	1900-01-01 08:00:00	8	1	0	1	0	0	0	0	0	0	0	0	0	0	0	3	1	2	1	1	1	1	2	1	1	1	1	4	4
T48	DN	4	44	105	149	1.9017	1.605	47	2	27	2	1	1	2	4	2	4	1900-01-01	1	1900-01-01 07:00:00	6	1	1	2	0	0	0	0	1	0	1	1	0	2	2	3	2	2	2	2	2	1	2	1	1	1	4	5	5
T50	APN	10	70	57	127	1.88776	1.6	57.5	2	35	1	2	2	3	13	3	13	1900-01-01 00:30:00	1	1900-01-01 06:30:00	6	0	0	2	0	0	0	0	0	0	0	1	0	3	3	1	2	2	2	2	2	2	2	2	1	2	4	5	5
T51	DN	3	33	77	110	1.3748	1.72	55	2	25	1	1	1	3	2	2	2	1900-01-01 23:00:00	2	1900-01-01 06:00:00	6.5	3	0	0	0	1	1	1	0	0	0	1	0	1	1	4	1	2	2	2	2	1	2	1	1	2	4	5	5
T42	DN	4	44	84	128	1.95827	1.63	62.4	2	32	1	2	1	3	10	3	9	1900-01-01 01:00:00	2	1900-01-01 06:00:00	4.5	3	3	1	0	0	0	0	1	2	2	2	3	2	1	3	2	2	3	2	2	2	2	2	2	2	2	5	5
T38	DN	4	44	64	108	1.37878	1.575	51	2	25	2	1	1	3	2	2	2	1900-01-01 23:30:00	1	1900-01-01 07:00:00	7	1	0	1	0	0	0	0	0	0	0	1	0	1	1	4	2	2	1	3	1	2	3	2	1	2	1	3	4
T41	APN	4	24	62	86	1.61058	1.62	55	2	39	2	1	1	3	15	3	15	1900-01-01	0	1900-01-01 10:00:00	9	0	0	0	0	0	0	0	0	0	0	1	0	1	0	2	2	1	2	1	1	2	1	1	1	1	3	4	3
T43	APN	11	80	50	130	2.01668	1.71	65	1	33	1	2	2	3	9	3	8	1900-01-01 23:00:00	2	1900-01-01 07:00:00	6.5	3	3	1	0	0	1	0	1	0	0	2	0	2	1	3	2	2	2	2	2	2	1	1	1	2	2	4	3
T36	DN	4	44	70	114	1.43156	1.61	63	2	25	2	1	1	3	2	2	2	1900-01-01 01:30:00	2	1900-01-01 07:30:00	5.5	2	0	0	0	0	0	0	1	0	0	2	0	1	0	3	2	2	2	2	2	2	2	1	1	2	3	5	4
T28	APN	9	62	80	142	2.06346	1.59	55	2	44	1	3	2	3	22	3	22	1900-01-01	1	1900-01-01 07:00:00	6	1	3	1	0	1	2	0	2	0	0	2	0	2	2	3	2	2	2	3	2	2	2	2	1	2	3	4	5
T34	DN	7	28	92	120	1.71196	1.67	62.5	2	35	1	3	2	3	14	3	13	1900-01-01 23:00:00	2	1900-01-01 07:00:00	6	3	3	3	2	2	2	2	2	1	0	2	0	2	2	3	2	2	3	2	2	1	2	2	1	2	4	5	4
T33	APN	10	80	54	134	2.13297	1.555	41	2	25	2	1	1	3	3	2	3	1900-01-01 01:00:00	2	1900-01-01 10:00:00	7	2	1	0	0	0	0	0	0	0	0	1	0	0	0	3	1	1	1	1	4	1	2	1	1	1	5	5	5
T31	DN	2	15	113	128	2.03723	1.57	66	2	38	1	3	1	3	16	3	16	1900-01-01	2	1900-01-01 06:00:00	4	3	2	2	3	0	0	2	3	3	3	2	0	3	3	3	2	3	3	3	3	2	2	2	1	2	3	5	5
T27	APN	8	62	72	134	2.17348	1.64	67	2	41	3	2	1	3	19	3	19	1900-01-01	1	1900-01-01 06:00:00	6	2	2	1	0	2	0	1	1	2	1	2	0	2	1	2	4	3	3	2	2	1	1	2	1	2	1	5	5
T25	DN	5	55	87	142	2.01992	1.58	48.5	2	33	1	2	1	3	11	3	10	1900-01-01	0	1900-01-01 07:00:00	6.5	1	1	1	0	0	0	0	0	0	1	1	0	2	2	4	2	2	2	2	2	2	2	2	1	2	3	4	5
T21	APN	6	29	100	129	1.53531	1.57	48	2	31	1	2	1	3	6	2	4	1900-01-01	1	1900-01-01 07:00:00	6	2	2	0	0	0	2	1	1	0	3	2	0	3	3	3	2	2	2	2	2	2	2	1	2	2	5	5	5
T20	DN	4	44	91	135	1.73209	1.69	50	2	28	1	1	1	3	7	2	6	1900-01-01 23:30:00	1	1900-01-01 06:50:00	6	2	2	2	0	0	0	0	0	1	2	2	1	2	1	3	2	2	2	2	2	1	1	1	1	2	5	5	5
T23	DN	7	56	77	133	1.97386	1.65	53.8	2	25	2	1	1	3	4	2	4	1900-01-01 23:00:00	2	1900-01-01 07:00:00	6.5	3	1	3	0	0	0	0	1	0	0	2	0	2	2	4	2	2	2	2	2	1	3	1	1	2	4	5	5
T24	DN	4	44	91	135	1.73209	1.6	60	2	33	1	2	2	3	10	3	11	1900-01-01	1	1900-01-01 07:00:00	6.5	1	0	2	0	0	2	2	1	2	2	1	0	2	1	3	2	2	2	2	2	2	2	2	1	2	4	5	5
T18	APN	13	95	50	145	2.33292	1.69	62.1	1	29	1	2	2	3	6	2	6	1900-01-01 01:00:00	1	1900-01-01 07:00:00	6	0	0	2	0	2	1	3	3	0	3	2	0	3	3	4	2	2	3	3	2	1	2	1	1	2	2	4	5
T10	DN	4	44	72	116	1.40976	1.63	60	2	39	1	3	2	3	17	3	17	1900-01-01 23:00:00	3	1900-01-01 07:00:00	6	2	2	2	0	0	0	0	0	0	0	0	0	0	0	3	2	2	2	2	2	2	1	1	1	2	4	4	4
T12	DN	4	37	88	125	1.56041	1.6	46	2	24	2	1	1	3	2	2	2	1900-01-01	1	1900-01-01 07:00:00	7	0	0	0	0	0	0	0	1	0	0	0	0	2	2	3	2	2	2	2	2	2	2	2	1	1	3	5	5
T17	DN	7	56	96	152	1.80636	1.685	60	2	37	1	1	1	3	17	3	16	1900-01-01 01:30:00	1	1900-01-01 06:40:00	5	2	2	3	0	0	0	0	1	0	0	2	0	3	3	3	3	3	3	4	2	2	2	3	1	3	4	5	5
T14	DN	2	22	126	148	1.19812	1.63	51	2	35	1	2	1	3	11	3	11	1900-01-01 01:00:00	3	1900-01-01 06:30:00	5.5	3	3	3	0	0	0	0	3	0	3	2	0	3	2	4	3	2	3	3	2	2	2	2	1	3	3	5	5
T6	APN	10	70	61	131	2.13297	1.56	62	2	39	1	3	2	3	18	3	18	1900-01-01 23:00:00	2	1900-01-01 07:00:00	6.5	1	1	0	0	0	0	0	0	0	0	1	0	1	1	2	2	1	1	2	2	1	2	1	1	1	2	5	5
T9	DN	4	36	91	127	1.95827	1.63	62.5	2	41	1	2	1	3	19	3	18	1900-01-01 23:30:00	1	1900-01-01 06:30:00	7	1	0	1	0	0	0	0	0	0	0	1	0	1	0	3	1	1	2	1	1	2	1	1	1	1	4	5	4
T7	APN	7	48	86	134	2.23685	1.6	50	2	34	1	3	2	3	11	3	9	1900-01-01 23:00:00	1	1900-01-01 06:30:00	6	0	1	0	0	0	0	0	2	1	0	2	0	1	1	3	1	1	2	1	2	2	2	1	1	1	3	5	5
T5	DN	8	60	82	142	1.86312	1.62	51	2	27	2	1	2	3	4	2	4	1900-01-01	0	1900-01-01 07:30:00	6.5	2	1	0	0	2	2	1	2	0	1	2	0	1	1	3	2	2	2	2	1	2	2	2	1	2	4	5	5
T8	DN	4	44	91	135	1.44452	1.6	50	2	33	1	3	2	3	11	3	9	1900-01-01 23:00:00	2	1900-01-01 07:00:00	7	2	0	0	0	1	0	0	0	0	0	1	0	1	1	3	2	2	2	2	2	2	2	2	1	1	4	5	5
T2	DN	4	37	93	130	1.56041	1.6	45	2	24	2	1	1	2	3	2	3	1900-01-01 23:30:00	0	1900-01-01 08:00:00	8.5	0	0	0	0	0	0	0	0	0	0	1	0	0	0	5	2	2	3	2	1	1	2	1	1	1	4	4	4
T1	APN	15	90	58	148	1.9017	1.61	54	2	39	1	3	1	3	17	3	14	1900-01-01	1	1900-01-01 06:30:00	6	0	2	1	0	0	0	1	0	0	0	1	0	1	1	3	1	2	2	2	1	1	1	1	1	1	4	5	5
T113	APN	8	64	54	118	2.03181	1.62	61	2	30	1	2	2	3	8	3	7	1900-01-01 23:00:00	1	1900-01-01 06:45:00	6.5	0	3	0	0	0	0	0	2	0	2	1	0	2	1	3	2	2	2	2	1	1	1	1	1	3	4	5	5
T114	APN	10	70	60	130	2.26189	1.76	83	1	35	1	2	2	4	12	3	11	1900-01-01	2	1900-01-01 07:00:00	5.5	2	1	0	0	3	0	0	0	0	1	2	0	2	2	4	2	2	2	2	1	1	2	2	1	2	3	4	5
T111	APN	8	56	54	110	2.16072	1.67	65.5	1	35	1	3	1	3	11	3	11	1900-01-01 23:00:00	1	1900-01-01 07:00:00	7	1	0	1	0	0	0	0	0	0	2	1	0	2	1	3	1	1	1	1	1	1	1	1	1	1	4	5	5
T76	DN	4	44	42	86	1.97432	1.61	55	2	31	2	1	1	3	6	3	6	1900-01-01	1	1900-01-01 07:00:00	6.5	2	1	2	0	1	0	0	0	0	0	2	0	1	1	3	2	2	2	2	2	2	3	3	1	2	3	4	4
T115	DN	3	33	119	152	1.7069	1.615	62	2	33	1	2	1	3	11	3	10	1900-01-01 22:30:00	1	1900-01-01 07:00:00	8	1	0	1	0	2	2	1	0	0	1	1	0	1	1	3	1	2	1	2	1	2	1	1	1	1	3	5	5
T112	DN	7	56	72	128	2.33688	1.6	55	2	32	2	1	1	3	9	3	8	1900-01-01	3	1900-01-01 07:00:00	6	3	2	2	0	3	0	2	0	0	1	1	0	3	2	4	2	2	3	2	2	1	1	1	2	1	3	4	4
T110	APN	10	70	57	127	2.06511	1.74	62	1	36	1	3	1	3	14	3	14	1900-01-01 01:00:00	2	1900-01-01 10:00:00	9	2	0	2	0	3	0	0	0	0	0	2	2	2	1	5	2	2	2	2	1	2	2	1	1	2	2	5	5
T109	DN	6	45	60	105	1.97639	1.63	79	2	35	2	1	1	3	11	3	11	1900-01-01	2	1900-01-01 07:00:00	5.5	2	0	1	0	2	2	0	0	2	0	1	0	2	1	3	3	3	3	2	4	3	3	2	1	3	3	4	4
T108	DN	4	44	77	121	1.61718	1.61	58	2	34	1	3	1	3	11	3	9	1900-01-01 23:00:00	1	1900-01-01 07:00:00	7	2	2	2	0	0	1	1	1	0	0	1	0	2	2	3	2	2	3	3	2	3	2	2	1	3	3	5	5
T107	DN	4	44	104	148	1.44452	1.595	70	2	24	2	1	2	3	2	2	2	1900-01-01 23:00:00	1	1900-01-01 06:00:00	7	0	0	0	0	0	0	0	0	0	0	0	0	0	0	3	1	1	1	2	2	2	2	1	1	2	5	5	5
T106	DN	3	33	91	124	1.7449	1.66	55	2	25	2	1	2	3	3	2	2	1900-01-01	2	1900-01-01 06:00:00	6	3	2	3	0	0	3	0	1	0	1	2	0	1	1	2	2	2	2	2	2	2	2	2	1	2	3	5	5
T105	DN	4	44	105	149	1.79651	1.54	47.5	2	42	1	2	1	3	21	3	20	1900-01-01	0	1900-01-01 08:00:00	7	0	0	0	0	2	0	0	0	0	0	1	0	2	1	3	2	2	1	2	2	1	1	1	1	2	5	5	5
T75	DN	4	36	72	108	1.52566	1.635	59	2	25	2	1	1	3	2	2	2	1900-01-01 23:00:00	3	1900-01-01 07:00:00	4.5	3	1	3	0	0	0	1	0	0	3	2	0	2	1	4	1	2	3	2	4	1	1	1	1	2	2	5	5
T100	DN	4	44	119	163	2.04214	1.6	67	2	36	1	3	1	3	13	3	11	1900-01-01	1	1900-01-01 06:50:00	6	2	2	1	0	1	2	1	1	0	2	1	0	2	1	3	2	2	2	2	2	2	1	1	1	2	3	5	4
T96	DN	5	55	72	127	1.47014	1.63	55	2	26	2	1	1	3	3	2	3	1900-01-01	1	1900-01-01 07:00:00	7	0	0	0	0	0	0	0	0	0	0	1	0	0	1	3	2	2	2	3	1	3	3	1	1	2	3	5	5
T94	APN	6	48	97	145	2.17555	1.6	51	2	26	2	1	1	3	2	2	2	1900-01-01 01:00:00	3	1900-01-01 07:00:00	6	3	3	3	3	0	3	3	3	3	0	2	0	3	3	1	3	3	3	4	3	4	4	4	2	3	3	4	4
T86	APN	8	56	59	115	2.12809	1.65	62	1	30	2	1	2	3	8	3	8	1900-01-01	3	1900-01-01 07:00:00	5	3	2	0	0	0	0	0	0	0	0	1	0	1	0	3	1	1	2	2	1	1	1	1	1	1	5	5	5
T101	APN	10	70	63	133	2.34768	1.57	63	2	38	1	3	1	3	13	3	11	1900-01-01	1	1900-01-01 07:00:00	6	2	2	3	2	1	2	2	1	1	2	1	0	1	1	5	3	2	2	2	2	1	2	1	1	1	2	4	4
T104	DN	5	55	72	127	1.47014	1.61	52	2	31	1	2	2	3	6	2	6	1900-01-01	3	1900-01-01 07:00:00	6	3	3	1	0	0	0	0	2	0	2	2	0	3	2	3	1	2	2	2	1	1	2	1	1	1	5	5	5
T103	DN	3	33	107	140	1.84494	1.57	50	2	37	2	1	2	3	12	3	12	1900-01-01	2	1900-01-01 07:00:00	6	3	1	1	0	1	0	0	0	0	2	1	0	3	2	3	3	3	3	3	3	2	3	2	1	2	5	5	5
T102	DN	1	11	112	123	1.16258	1.61	66	2	41	1	2	2	3	20	3	19	1900-01-01 23:30:00	1	1900-01-01 06:40:00	6.5	0	1	2	0	0	0	0	0	0	0	1	0	1	1	3	2	2	2	2	2	2	2	1	1	2	4	5	5
T98	DN	5	55	80	135	1.48826	1.58	62	2	25	2	1	2	3	2	2	2	1900-01-01	2	1900-01-01 07:00:00	6	0	0	1	0	0	0	0	0	0	0	0	0	0	1	3	1	1	1	1	2	1	1	1	1	1	2	4	5
T97	DN	4	44	68	112	2.03181	1.64	67.6	2	32	1	2	2	3	6	2	6	1900-01-01 23:00:00	1	1900-01-01 06:50:00	7	0	0	0	0	0	0	0	0	0	0	0	0	0	0	4	1	1	1	2	1	1	2	1	1	2	2	4	4
T92	DN	4	44	80	124	1.43156	1.6	55	2	30	1	3	1	3	8	2	6	1900-01-01 23:00:00	0	1900-01-01 06:30:00	7	0	0	2	0	0	0	0	0	0	0	0	0	2	1	3	1	1	1	1	1	1	1	1	1	1	2	5	5
T91	APN	9	60	58	118	2.1635	1.65	61	2	35	1	3	2	3	11	3	11	1900-01-01 23:00:00	0	1900-01-01 06:30:00	7	0	0	0	0	0	0	0	0	0	0	1	0	2	1	3	1	1	1	2	2	1	1	2	1	2	2	5	5
T87	DN	4	44	74	118	1.71325	1.63	68	2	39	1	2	1	3	15	3	15	1900-01-01 00:30:00	1	1900-01-01 06:30:00	6	0	2	2	0	2	0	0	2	2	0	1	0	3	2	2	2	2	2	2	1	2	2	1	1	2	3	4	4
T85	DN	4	44	84	128	1.8949	1.67	54	2	30	3	2	2	3	6	3	5	1900-01-01 01:00:00	1	1900-01-01 07:00:00	5.5	1	0	0	0	0	0	0	1	0	0	2	0	1	1	4	2	2	2	2	2	2	2	2	1	2	2	5	5
T84	DN	5	48	101	149	1.59906	1.555	52.9	2	34	1	2	2	4	10	3	10	1900-01-01	3	1900-01-01 06:30:00	5.5	2	3	3	0	3	3	3	1	0	1	2	0	3	1	3	2	3	3	2	3	2	2	2	2	3	5	5	5
T83	APN	13	58	96	154	2.51162	1.645	68	2	29	2	1	1	3	8	2	8	1900-01-01 01:00:00	1	1900-01-01 07:00:00	5	0	0	1	0	0	0	0	0	0	1	1	0	2	1	3	2	2	2	2	3	2	2	1	1	2	2	4	4
T80	APN	5	35	91	126	2.23685	1.62	52	2	36	1	2	1	3	14	3	14	1900-01-01 23:30:00	1	1900-01-01 06:50:00	6.5	0	0	0	0	0	0	0	0	0	0	1	0	2	1	4	2	2	1	2	2	2	1	1	1	1	3	5	5
T16	APN	6	42	91	133	1.91948	1.53	46	2	35	1	3	1	3	14	3	13	1900-01-01	2	1900-01-01 06:50:00	6.5	3	2	3	0	0	1	0	1	0	0	2	2	2	2	3	2	1	2	2	1	1	2	1	1	2	3	4	5
TB1	DN	5	48	66	114	1.91762	1.63	52	2	30	1	3	1	3	8	2	8	1900-01-01 23:00:00	1	1900-01-01 07:00:00	7	1	2	1	0	0	0	0	1	0	1	1	0	1	1	3	2	2	2	2	2	2	2	2	1	2	2	5	5
TB2	APN	2	14	97	111	1.54224	1.56	50	2	37	1	3	1	3	15	3	13	1900-01-01 23:00:00	3	1900-01-01 07:00:00	5.5	3	3	1	1	0	1	1	0	0	3	2	1	2	2	2	3	3	4	3	2	2	2	2	1	2	4	4	4
TB3	APN	8	60	90	150	1.86312	1.63	55	2	42	1	3	2	2	20	3	20	1900-01-01 23:00:00	1	1900-01-01 06:50:00	6	0	0	2	0	0	0	0	0	0	0	1	0	1	0	2	1	1	1	1	1	1	1	1	1	1	4	5	5
TB4	DN	4	44	42	86	1.83503	1.64	54	2	32	1	3	2	3	6	3	2	1900-01-01	0	1900-01-01 07:00:00	7	0	0	0	0	0	0	0	0	0	0	0	0	0	0	3	1	1	1	1	1	1	1	1	1	1	3	5	5
TB5	DN	2	22	112	134	1.7274	1.63	57	2	39	1	1	2	3	20	3	20	1900-01-01 23:00:00	1	1900-01-01 06:30:00	7	0	0	2	0	0	0	0	0	0	0	1	0	2	1	3	1	2	2	2	1	1	2	1	1	1	3	5	5
TB6	DN	6	37	95	132	1.84798	1.62	48	2	32	2	1	1	3	10	3	10	1900-01-01	3	1900-01-01 07:00:00	6.5	3	3	3	1	0	1	3	1	1	2	2	3	2	2	2	2	2	3	3	2	2	2	1	1	2	4	5	5
TB7	DN	1	11	138	149	1.42634	1.64	55	2	32	1	3	1	3	12	3	12	1900-01-01	1	1900-01-01 06:40:00	6.5	0	0	0	0	0	1	1	0	0	0	2	0	3	2	4	2	2	1	1	1	1	2	1	1	2	5	5	5
TB8	DN	3	33	62	95	1.53051	1.59	54.1	2	39	1	3	2	3	14	3	14	1900-01-01 23:00:00	3	1900-01-01 07:00:00	6	3	2	1	1	0	1	1	1	1	2	1	0	3	2	3	2	2	2	2	2	1	1	1	1	2	3	5	3
TB9	DN	3	33	91	124	1.38306	1.6	48	2	26	2	1	1	3	4	2	4	1900-01-01	2	1900-01-01 07:00:00	6	0	0	0	0	0	0	0	0	0	0	1	0	0	1	2	1	1	1	1	1	1	1	1	1	2	5	5	5
TB10	DN	3	33	77	110	1.3748	1.61	51	2	27	2	1	2	2	6	2	5	1900-01-01 02:00:00	2	1900-01-01 07:10:00	5	1	1	0	0	0	0	3	0	0	0	2	0	2	2	3	3	2	3	2	2	2	2	1	1	2	3	3	4
TB11	APN	6	42	71	113	1.89252	1.52	53	2	38	1	2	2	3	17	3	17	1900-01-01	0	1900-01-01 06:00:00	6	0	3	0	0	0	0	0	1	2	3	2	0	2	2	1	2	2	3	2	3	1	3	3	1	1	3	5	5
TB12	APN	6	35	92	127	1.73209	1.64	56	2	31	1	2	1	3	9	3	9	1900-01-01 23:30:00	1	1900-01-01 06:40:00	6	2	2	2	1	0	1	0	2	0	1	2	0	2	3	2	3	3	3	3	3	2	2	2	2	2	3	5	5
TB13	DN	4	40	110	150	1.73307	1.6	60	2	33	1	2	1	3	10	3	10	1900-01-01 23:30:00	2	1900-01-01 07:00:00	7	2	2	3	1	1	0	0	0	0	1	1	0	1	1	3	1	1	1	1	2	1	2	1	1	1	2	4	4
TB14	APN	7	46	89	135	1.97902	1.73	60	2	36	1	3	1	3	14	3	11	1900-01-01	1	1900-01-01 07:00:00	6	2	1	3	0	0	0	0	2	0	3	2	0	3	3	3	4	4	2	4	1	2	2	2	2	3	4	5	5
TB15	DN	6	52	55	107	1.9017	1.58	49.8	2	28	2	1	2	4	2	2	2	1900-01-01	1	1900-01-01 08:00:00	7	3	3	2	1	2	0	2	0	0	0	2	0	3	2	4	2	2	3	3	2	2	2	2	1	2	3	4	4
TB16	DN	1	40	87	127	1.73307	1.6	55	2	30	2	1	1	3	6	3	6	1900-01-01 23:30:00	2	1900-01-01 06:30:00	5.5	3	2	1	0	3	0	0	1	0	3	2	0	2	1	3	2	2	3	2	2	2	2	1	1	2	2	5	5
TB17	APN	11	68	49	117	1.81603	1.59	58	2	39	1	2	1	3	18	3	18	1900-01-01	1	1900-01-01 06:40:00	6	1	0	1	0	0	3	0	1	0	1	1	1	3	2	1	2	2	2	2	2	2	2	1	1	3	1	5	5
TB18	DN	3	21	70	91	1.6729	1.7	68	2	43	1	3	1	3	20	3	20	1900-01-01 23:00:00	1	1900-01-01 07:00:00	7.75	0	0	0	0	0	0	0	0	0	1	0	0	0	0	2	2	1	1	2	2	1	2	1	1	1	2	4	5
TB19	DN	4	37	52	89	1.40295	1.58	64	2	34	1	2	2	3	11	3	9	1900-01-01	1	1900-01-01 06:20:00	6	0	0	0	0	0	0	0	0	0	0	1	0	0	1	3	2	2	2	2	2	2	2	1	1	1	3	5	5
TB20	DN	5	55	72	127	1.47014	1.605	40.6	2	24	2	1	1	3	1	2	1.5	1900-01-01	1	1900-01-01 07:10:00	6.5	2	2	1	1	1	1	2	3	1	0	2	0	2	1	3	2	2	2	2	3	2	2	2	1	2	4	5	4
TB21	DN	5	48	109	157	2.17503	1.6	50	2	28	1	1	1	4	2	2	2	1900-01-01	3	1900-01-01 06:50:00	5	3	0	0	0	1	0	0	2	0	2	2	0	3	1	3	3	4	2	4	2	2	2	1	1	2	4	4	4
TB22	APN	1	8	143	151	1.71196	1.62	50	2	27	2	1	1	4	1	2	1	1900-01-01 01:00:00	1	1900-01-01 07:00:00	6	1	0	0	0	0	0	0	1	0	0	1	0	1	2	5	1	2	2	2	1	1	1	1	1	2	4	4	4
TB23	DN	4	44	70	114	1.59906	1.55	54	2	34	1	3	2	3	12	3	12	1900-01-01 23:00:00	2	1900-01-01 06:45:00	6.5	1	1	0	0	0	0	0	0	1	1	1	0	1	1	2	2	2	2	2	1	1	3	2	1	2	3	4	4
TB24	APN	9	66	68	134	2.17652	1.53	63	2	40	1	3	2	3	17	3	17	1900-01-01 22:30:00	0	1900-01-01 06:40:00	7	0	1	3	0	3	0	0	0	0	0	1	0	1	1	2	2	1	2	2	2	2	2	1	1	2	5	5	5
TB25	APN	11	74	63	137	1.92582	1.56	55	2	36	1	2	1	3	11	3	11	1900-01-01 01:00:00	0	1900-01-01 07:00:00	5.5	0	1	0	0	0	1	0	0	0	0	2	0	3	2	1	2	2	2	2	2	1	1	1	1	1	3	5	5
TB26	DN	4	44	105	149	1.85796	1.62	58	2	32	2	1	4	3	8	3	8	1900-01-01 01:00:00	3	1900-01-01 07:00:00	6	2	0	1	0	0	1	1	1	0	1	2	0	2	1	4	2	2	2	2	2	1	1	1	1	1	3	5	5
TB27	APN	10	64	67	131	2.05474	1.7	73	1	41	1	3	2	3	20	3	20	1900-01-01	2	1900-01-01 07:00:00	7	1	1	1	0	1	1	0	0	0	0	1	0	1	0	4	1	2	2	1	1	1	1	1	1	1	5	5	5
TB28	DN	3	33	98	131	1.92225	1.73	87	1	36	1	3	1	4	11	3	8	1900-01-01 23:30:00	0	1900-01-01 07:00:00	7.5	0	0	0	0	0	0	0	0	0	0	1	0	0	0	3	2	2	1	1	1	1	1	1	1	2	4	4	5
TB30	APN	12	90	45	135	1.89081	1.62	54	2	24	2	1	2	3	1	2	1	1900-01-01	2	1900-01-01 06:30:00	6	2	3	3	1	2	2	0	2	3	2	3	1	3	3	1	2	3	4	4	3	2	2	3	1	4	3	4	3
TB31	DN	4	44	84	128	2.19006	1.59	58.5	2	42	1	3	2	3	20	3	20	1900-01-01	0	1900-01-01 06:45:00	6.5	0	0	0	0	3	2	2	1	1	1	1	0	2	2	3	1	2	1	2	1	1	2	1	1	2	3	5	5
TB32	DN	5	47	84	131	1.62617	1.58	52	2	29	2	1	1	3	7	2	7	1900-01-01	1	1900-01-01 07:00:00	7.5	0	2	2	0	1	1	0	1	0	0	1	0	1	1	4	2	2	2	2	2	2	2	2	1	2	4	4	4
TB33	DN	4	44	102	146	1.73209	1.65	62.5	2	36	1	3	2	3	11	3	11	1900-01-01 23:00:00	2	1900-01-01 06:45:00	6	3	3	2	2	2	1	1	2	0	3	1	0	2	2	2	2	2	2	2	2	2	3	2	2	2	3	5	5
TB34	DN	4	44	70	114	1.76082	1.6	60	2	38	1	3	1	3	14	3	12	1900-01-01 22:00:00	1	1900-01-01 07:00:00	8	0	0	0	0	0	0	0	0	0	0	0	0	0	0	3	1	1	1	1	1	1	1	1	1	1	2	5	4
TB35	APN	8	56	77	133	1.84237	1.59	54	2	34	1	3	2	3	12	3	10	1900-01-01 22:30:00	1	1900-01-01 07:00:00	7	1	3	0	0	0	2	2	1	0	1	1	3	2	1	3	1	2	2	2	1	1	1	1	1	1	2	4	4
TB36	APN	8	56	66	122	2.0176	1.6	50.5	2	34	1	3	2	4	10	3	7	1900-01-01	1	1900-01-01 06:45:00	6	2	2	3	0	1	0	0	0	0	2	2	0	2	2	3	1	2	2	2	1	1	2	2	1	1	4	5	5
TB37	DN	5	55	84	139	1.6746	1.62	54	2	35	1	1	1	3	15	3	15	1900-01-01	2	1900-01-01 07:00:00	7	0	0	0	0	0	2	0	0	0	0	0	0	0	0	5	1	1	2	1	1	1	2	1	1	1	1	4	4
TB38	DN	3	33	64	97	1.29872	1.58	60	2	37	1	3	1	3	14	3	13	1900-01-01	1	1900-01-01 07:00:00	7	0	0	0	0	0	0	0	0	0	0	1	0	0	1	1	2	2	1	2	2	2	2	1	2	1	3	5	5
TB39	DN	7	49	70	119	2.40682	1.66	66	2	27	2	1	2	3	4	2	4	1900-01-01 23:00:00	3	1900-01-01 07:00:00	6	2	2	0	0	1	0	0	1	0	0	2	0	3	3	3	2	2	3	3	2	1	4	2	1	2	3	5	5
TB40	DN	3	33	56	89	1.29872	1.58	53	2	30	1	1	2	3	8	2	9	1900-01-01 23:00:00	3	1900-01-01 07:00:00	5.5	3	3	1	0	0	0	0	0	0	0	2	0	3	2	3	3	2	3	3	3	3	2	2	1	2	2	5	5
TB41	DN	4	44	63	107	1.84422	1.605	56.5	2	34	2	1	1	3	12	3	12	1900-01-01	3	1900-01-01 07:00:00	5	3	3	3	0	0	0	0	0	0	2	2	3	3	3	2	2	3	3	2	2	2	2	1	1	2	5	5	5
TB42	APN	4	26	73	99	2.0176	1.53	58	2	44	1	3	1	3	22	3	22	1900-01-01	0	1900-01-01 06:30:00	6	0	0	1	0	1	0	0	0	0	0	0	0	0	1	3	2	2	1	2	1	1	2	1	1	2	3	5	5
TB43	DN	4	44	80	124	1.99768	1.58	55	2	36	1	3	1	3	16	3	14	1900-01-01 23:00:00	1	1900-01-01 06:30:00	6.5	2	2	2	0	0	0	0	1	0	2	2	0	2	1	3	2	2	2	2	2	2	2	1	1	1	2	4	5
TB45	DN	4	44	84	128	1.62617	1.64	68	2	41	1	3	2	3	20	3	18	1900-01-01	2	1900-01-01 06:30:00	6	0	2	0	0	0	2	0	0	0	0	1	0	2	2	2	2	2	3	3	3	2	4	3	1	2	3	5	5
TB46	APN	8	56	54	110	1.91762	1.7	67	1	33	1	3	2	3	12	3	12	1900-01-01	2	1900-01-01 07:10:00	6	2	3	0	0	1	0	0	0	0	0	1	0	2	2	5	3	2	2	2	2	2	2	2	1	2	2	5	5
TB47	APN	9	64	48	112	1.7887	1.59	53	2	27	2	1	2	3	3	2	3	1900-01-01 02:00:00	2	1900-01-01 07:00:00	5	2	3	0	1	0	3	3	3	0	2	2	1	3	3	1	4	3	4	3	4	1	4	2	1	2	2	5	4
TB48	APN	8	56	75	131	2.17503	1.53	50	2	35	1	4	1	3	14	2	11	1900-01-01 23:00:00	0	1900-01-01 06:30:00	7	0	3	0	0	0	0	3	0	0	0	0	0	0	1	3	2	2	1	2	2	1	2	2	1	2	4	5	4
TB49	DN	3	33	63	96	1.33292	1.645	54	2	28	1	1	2	3	6	3	6	1900-01-01	0	1900-01-01 07:00:00	6.5	1	2	3	0	0	0	0	1	0	0	2	0	1	1	3	1	3	2	1	2	1	1	1	1	1	5	5	5
TB50	DN	5	55	84	139	1.49725	1.65	51	2	26	2	1	2	3	3	2	3	1900-01-01 00:30:00	1	1900-01-01 07:15:00	7	2	0	0	0	0	0	0	1	0	0	1	0	0	1	4	2	2	2	2	2	1	2	1	1	1	3	5	5
TB51	APN	10	64	60	124	2.07416	1.76	68	1	31	2	1	1	3	8	3	8	1900-01-01 23:00:00	1	1900-01-01 07:10:00	7	2	2	1	0	0	0	0	1	0	0	1	0	1	1	3	1	2	2	2	1	1	1	1	1	1	3	5	4
TB52	APN	11	74	53	127	1.92582	1.63	49	2	31	1	2	1	3	8	3	8	1900-01-01 23:00:00	2	1900-01-01 07:30:00	8	3	3	2	0	0	0	0	0	0	0	2	0	2	1	3	2	2	2	2	2	2	2	2	1	2	3	4	4
TB53	APN	8	44	118	162	1.89081	1.64	48	2	36	2	1	1	3	10	3	10	1900-01-01	2	1900-01-01 08:00:00	6	2	2	2	0	0	1	1	0	0	2	2	2	2	2	2	2	2	2	2	2	2	2	2	1	2	4	4	4
TB54	DN	4	44	118	162	1.59906	1.58	54	2	35	1	2	2	3	12	3	12	1900-01-01	3	1900-01-01 06:50:00	6	3	2	3	0	1	0	0	1	0	0	3	3	3	3	2	2	2	3	3	1	1	1	2	1	2	3	5	5
TB55	APN	7	52	65	117	1.93192	1.61	56	2	36	3	2	1	3	13	3	13	1900-01-01 01:00:00	3	1900-01-01 07:00:00	5	3	2	0	0	1	0	0	0	0	0	2	2	1	1	3	2	2	3	3	2	2	3	1	1	2	2	5	4
TB56	APN	10	70	57	127	2.06511	1.68	62	2	38	1	2	1	3	16	3	17	1900-01-01	3	1900-01-01 07:00:00	6	3	2	3	0	0	0	0	1	0	0	1	0	2	2	4	2	2	3	2	2	2	3	3	1	2	4	5	5
TB57	APN	11	66	86	152	1.94375	1.6	48	2	29	2	1	2	3	6	3	6	1900-01-01	3	1900-01-01 07:00:00	6	2	0	2	0	0	0	0	0	0	2	1	0	2	1	3	2	2	2	2	1	1	1	1	1	2	4	5	5
TB58	APN	9	60	78	138	1.9017	1.625	49	2	26	2	1	1	3	4	2	3	1900-01-01	1	1900-01-01 07:10:00	7	1	0	2	0	0	0	0	1	0	0	1	0	2	1	5	2	2	2	2	1	1	2	1	1	1	2	5	5
TB59	APN	7	46	89	135	1.80636	1.59	52.5	2	30	1	3	1	3	6	3	3	1900-01-01 23:00:00	1	1900-01-01 07:00:00	6	0	0	0	0	0	0	0	0	0	0	1	0	0	0	3	1	1	1	1	1	1	2	1	1	1	3	4	4
TB60	DN	5	51	77	128	1.62617	1.58	48.5	2	30	1	1	2	3	8	3	7	1900-01-01 23:00:00	3	1900-01-01 07:00:00	6	2	2	2	0	0	0	2	1	0	2	2	2	3	2	3	2	2	2	2	1	2	1	2	1	2	5	5	5
[truncated: 87 more columns]
