# Supplementary material for: Circadian Rhythm Traits Matter More Than Shift Work Demands in the Sleep–Depression–Safety Behavior Pathway Among Shift‐Working Nurses
Source: J Nurs Manag. 2026 Apr 24;2026:9953116. doi: 10.1155/jonm/9953116 (PMC13107121; doi:10.1155/jonm/9953116)
Supplement: Supplementary file 1 — Supporting Information Additional supporting information can be found online in the Supporting Information section. [file JONM-2026-9953116-s001.zip › Table S.xlsx]

## Sheet: Contents
Supplementary Table Descriptions
Table S1	Descriptive statistics of continuous study variables
Table S2	Standardized path coefficients for all paths in the three structural equation models (SEMs)

## Sheet: Table S1
Table S1. Descriptive Statistics of Continuous Study Variables
Variables	Mean	SD.	Minimum	Median Q1	Median	Median Q3	Maximum
Total shift count	5.86458	2.70483	1	4	5	8	15
Total night shift count	3.83681	1.14053	0	3	4	4	7
Total evening shift count	2.02778	2.54696	0	0	1	4	13
Shift work hours	49.75	14.8251	8	44	47.5	56	98
Day work hours	79.8351	20.3397	21	64	80	93	143
Day workload	1.2768	0.803062	0.0228412	0.840392	1.26671	1.61334	6.92391
Shift workload	3.17082	2.29274	0.0179097	1.39668	3.38889	4.29222	21.1876
Day workload exposure	106.531	73.589	1.30195	59.6545	105.123	136.593	630.076
Shift workload exposure	146.269	107.991	0.895486	67.1363	146.889	199.233	932.254
Shift schedule entropy	1.83373	0.27058	1.06769	1.62617	1.84762	2.02519	2.51162
Age	32.8993	5.30928	24	28	33.5	37	44
Years of experience	10.2812	5.63285	1	6	11	14	23
Shift work experience	9.63021	5.47623	1	5	10	13	23
BMI	21.7821	2.49641	15.7607	19.9154	21.469	23.1984	29.7339
PSQI_score	7.96528	3.35665	1	6	8	10	17
PHQ-9 score	7.19097	4.11697	0	4	7	9	22
SBQ score	53.3194	5.13735	25	50	54.5	57	60
FR score	12.9514	4.26121	5	10	12.5	16	25
LV score	18.8229	4.10658	7	16	19	22	30
MEQ-5 score	12.9965	3.20006	5	11	13	15	21
Notes: CMI, Case Mix Index; NPR, Nurse-to-Patient Ratio; BMI, Body Mass Index; PSQI, Pittsburgh Sleep Quality Index (Sleep quality); PHQ-9, Patient Health Questionnaire-9 (Depressive symptoms); SBQ, Safety Behavior Questionnaire; FR, Flexible–Rigid; LV, Languid–Vigorous; MEQ-5, Morningness–Eveningness Questionnaire-5; SD, Standard Deviation; Median Q1, 25th percentile; Median Q3, 75th percentile.

## Sheet: Table S2
Table S2. Standardized path coefficients of SEMs
Outcomes	Predictors	Model 1 Shift Work×FR(X)		Model 2 Shift Work ×LV(X)		Model 3 Shift Work ×MEQ(X)
		P.Value	Std.Estimate	P.Value	Std.Estimate	P.Value	Std.Estimate
PSQI	TNSC	0.7245	-0.0358	0.4427	-0.0793	0.5542	-0.0607
PSQI	SWH	0.4586	0.0808	0.3832	0.0953	0.4747	0.078
PSQI	SWE	0.1102	0.1005	0.0661	0.1145	0.0918	0.1053
PSQI	SSE	0.1537	0.0939	0.0876	0.1112	0.0775	0.1153
PSQI	FR	0.9141	-0.0061	0.902	-0.007	0.8845	0.0084
PSQI	LV	0	0.285***	0	0.309***	0	0.281***
PSQI	MEQ	0.0016	-0.198**	0.0027	-0.189**	0.0019	-0.195**
PSQI	Age	0.2794	0.0696	0.2856	0.0684	0.3489	0.0598
PSQI	BMI	0.3365	-0.0593	0.4184	-0.0501	0.4698	-0.0451
PSQI	Gender	0.635	0.0293	0.8168	0.0144	0.6745	0.0261
PSQI	TNSC:X	0.33	0.1019	0.1353	0.1539	0.1914	-0.1317
PSQI	SWH:X	0.4945	-0.0722	0.701	-0.0412	0.4531	0.078
PSQI	SWE:X	0.0139	-0.157*	0.4818	0.0412	0.0322	0.129*
PSQI	SSE:X	0.2133	0.0807	0.6026	0.0333	0.6944	0.0251
PHQ_9	TNSC	0.1443	0.1251	0.3412	0.0818	0.1274	0.1312
PHQ_9	SWH	0.158	-0.127	0.3756	-0.0789	0.1425	-0.1313
PHQ_9	SWE	0.2893	-0.0541	0.2249	-0.0608	0.1638	-0.0703
PHQ_9	SSE	0.1149	0.0854	0.145	0.0773	0.1491	0.0774
PHQ_9	FR	0.0031	-0.142**	0.0021	-0.147**	0.0018	-0.152**
PHQ_9	LV	0	0.278***	0	0.305***	0	0.275***
PHQ_9	MEQ	0.0764	0.0928	0.0765	0.0916	0.086	0.0891
PHQ_9	PSQI	0	0.499***	0	0.486***	0	0.509***
PHQ_9	TNSC:X	0.8643	0.0151	0.3092	0.0876	0.3097	0.0859
PHQ_9	SWH:X	0.8145	-0.021	0.6439	0.0414	0.1285	-0.1325
PHQ_9	SWE:X	0.5769	0.03	0.6728	-0.0205	0.5212	-0.0325
PHQ_9	SSE:X	0.0937	0.0922	0.5536	0.0315	0.9833	0.0011
SBQ	TNSC	0.124	-0.1573	0.0317	-0.224*	0.0275	-0.231*
SBQ	SWH	0.0781	0.2113	0.0271	0.264*	0.0241	0.274*
SBQ	SWE	0.7431	-0.0331	0.5469	-0.0607	0.6944	-0.04
SBQ	SSE	0.0301	-0.144*	0.0142	-0.162*	0.0132	-0.166*
SBQ	FR	0.0004	0.209***	0.0001	0.230***	0.0001	0.237***
SBQ	LV	0.6142	0.0332	0.7018	0.0261	0.5953	0.0356
SBQ	MEQ	0.0071	0.1719**	0.0131	0.1592*	0.0243	0.145*
SBQ	PHQ_9	0.0003	-0.265***	0.0008	-0.251***	0.0012	-0.243**
SBQ	PSQI	0.0129	0.179*	0.0103	0.185*	0.0219	0.168*
SBQ	Age	0.0698	0.1106	0.0468	0.122*	0.0206	0.143*
SBQ	DWE	0.0758	0.1958	0.0244	0.250*	0.0437	0.227*
SBQ	TNSC:X	0.0537	0.2035	0.4085	0.0857	0.0595	-0.1933
SBQ	SWH:X	0.9624	0.005	0.8985	-0.0137	0.15	0.1519
SBQ	SWE:X	0.6236	-0.0315	0.3954	-0.0498	0.2346	0.0727
SBQ	SSE:X	0.294	0.0686	0.0082	-0.173**	0.7591	0.0199
Note: Outcome variables: PSQI, Pittsburgh Sleep Quality Index score (sleep quality); PHQ-9, Patient Health Questionnaire-9 score (depressive symptoms); SBQ, Safety Behavior Questionnaire score. Predictors: FR, Flexible–Rigid score; LV, Languid–Vigorous score; MEQ-5, Morningness–Eveningness Questionnaire-5 score; SWE, Shift Workload Exposure; SSE, Shift Schedule Entropy; SWH, Shift Work Hours; TNS…
